# Supplementary material for: Structural Analysis of the Effect of Asn107Ser Mutation on Alg13 Activity and Alg13-Alg14 Complex Formation and Expanding the Phenotypic Variability of ALG13-CDG
Source: Biomolecules. 2022 Mar 4;12(3):398. doi: 10.3390/biom12030398 (PMC8945535; doi:10.3390/biom12030398)
Supplement: Supplementary file 1 [file biomolecules-12-00398-s001.zip]

Archive with 1 entries (1 files):
- biomolecules-1617837-supplementary.pdf
